# Supplementary material for: Genome-Wide Characterization of the Aux/IAA Gene Family in Orchardgrass and a Functional Analysis of DgIAA21 in Responding to Drought Stress
Source: Int J Mol Sci. 2023 Nov 10;24(22):16184. doi: 10.3390/ijms242216184 (PMC10671735; doi:10.3390/ijms242216184)
Supplement: Supplementary file 1 [file ijms-24-16184-s001.zip]

Archive with 5 entries (5 files):
- Table S1.xlsx
- Table S2.xlsx
- Table S3.xlsx
- Table S4.xlsx
- ijms-2638822.pdf
