# Supplementary material for: Genome-Wide Characterization of the Aux/IAA Gene Family in Orchardgrass and a Functional Analysis of DgIAA21 in Responding to Drought Stress
Source: Int J Mol Sci. 2023 Nov 10;24(22):16184. doi: 10.3390/ijms242216184 (PMC10671735; doi:10.3390/ijms242216184)
Supplement: Supplementary file 1 [file ijms-24-16184-s001.zip › Table S1.xlsx]

## Sheet: Sheet1
Table S1. The protein sequences of Aux/IAA gene family in orchardgrass
Gene ID	Sequence
DG2C03735.1	MPSPTPTRAVAKAVVGWPPVRSFRKNTLADVAAARSARAPAKFVKVAVDGAPYLRKVNLHDYAAYDSLIRALQDKFCSHFTIRRFGNDETKLVDAVNQTEYVPTYEDKDGDWMLVGDVPWNDDILGGDACVVPVLEVRCRPVCTEYGVL*
DG5C01754.1	MSPPLELDYIGLSAAAGGRADDDLKGTELRLGLPGCESPDRRPAAAATTLELLPAKGAKRGFSDEVVPPASAAAGAKGKEKSGDEKDKKVAAPPQPAAKAQVVGWPPVRSYRKNTMATATNQLKSSKEDSDAKQGQEFLYVKVSMDGAPYLRKVDLKTYKNYKELSIGLEKMFSGFSTGKDGVSENKKDGEYVLTYEDKDGDWMLVGDVPWEMFTESCRRLRVMKGSDAVGLAAPRAGDKSKNKN*
DG5C02335.1	MAECKGRDQYSPTSSMDSSTHPALSTTASACRPAKQDLRTDLRLGLSLSTSPSSSCSSLQEAESTISTPRNDILINWPPIKPFLRSALAASASRHRRQRTLFVKVYMEGLPIGRKLDLLLLVGYDSLLVKLCHMFKTPITYADMHHQQVPGVKAAHILTYEDQDGDWMMVGDVPWELFLSSVKKLKITRMG*
DG5C03688.1	MSPVLAPHDYIGLSAAAAGSPTPTSSSSCSSSPNPAGAETGPRLTLRLGLPGSESPDRDVVAAALTLGLVSHKPASSKRAFPDASPRRGACTAAADKAPSAAPPAAKAQVVGWPPVRNYRKNTLAASVSKSCKGPEEGAAQAQAQGGPHYVKVSMDGAPYLRKVDLKMYSSYEDLSAALQKMFSCFITGQSALRKPSTKDRLTNGKADSLQDQEYVLTYEDKDADWMLVGDLPWDLFTTICRKLKIMRGSDAAGIAPRVLEQTGQSK*
DG5C04377.1	MEEGSIKREVMPQLLDLIPAEKQWNLRGAPAGLSGSRNTGFEGDEDKKLELKLGLPGLVQEETAAAASRESRMHQESPALSLGYLPTTTTGAKRGFLDTVEAKVQGYNKEQKQQGRAACGKEAAGEENTAAVGERKKGCCLPPPSHAPPSATPARNIGHRPQARGRGAAVPVVGWPPIRSFRRNLASSSSSKQPPEPQNGEADANATLNCKKSPLVKINMDGIPIGRKVDLAACDSYERLSVAVKDLFHGFIEAQRETSSAELAQQGADEKIFSQLLDGSGEYTLVYKDNEGDRMLVGDVPWNVFVSTAKRLRVLRSSELSHGLIGAVPERAANR*
DG2C03038.1	MSWAAAARDALGNFAVVARRRGLEQLEPRREEMEDAEITKRRGVCSTTLLLNFMGGAAEQDEEEKTLELSLGLPGGGRSRSACREKGKHPAVGSVDLSLGYSTLVSSSQGKANGPPEAATQNALAAPNNNSSQTSCRSPGAPVVGWPPVRASRRNLASSSKAALEQQNVKAAKAEETRRAPFVKINMDGVPIGRKIDLNAFNSYEKLSLAVDKLFRHLLAAQRDPGTEECPREEVAISGLLDGTGEYTLVYEDYEGDRVLVGDVPWGMFVSSAKRLRVLKTSDLSSSVSASFHLMFTFSLSIILASLSEWIFHSPCS*
DG2C00127.1	MELELGLAPPNRTANLLGELSGAAGVSASAARGKRGFGEAFEQEVVEETTTLPLFDDGSSSSSSSGSSKRKPALVGWPPVSSARSRACGGGGGRHVKVRKEGAAIGRKVDLSLHGCYGDLLATLARMFPAAGDQAGCVGTSGEDVVGDGGCSAGLVVTYEDADGDWMLVGDVPWE*
DG2C00255.1	MRGLGEGAGPTAAAAFGPGEPPPAATAAEAEVVEENSGGEEEELELGLCLGSKKQQQSPAPAPCRILTARDLQPAPALSPDSSVSSSSPAAASRRAKAEEGSNPGASPGTVASGHPQSFGVVGWPPIRKYWMNNMFGQAKDNVSEAEAKKTVADESDSHKDKEESEKKGRVPGWVKVNMDGEVIGRKVDLNAHRSYKTLALALEIMFTKQSAGLCVSDSTKSLKLLDNSSEYQLTYEDRDGDWMLVGDVPWEMFVGSVKRLRIMRTSDASGLGPRVQAIQRTTTSTRGRT*
DG4C04940.1	MEADSLLMATELRLGLPGTDDHKTAAASPPATPRGKKRAVDAFDTAAAAEEAHKADDVEAAPPVAKAQVVGWPPVRSYRKSCFQAAATKSKAKKAEEASSTNNAPSAAATAAPANASAGGSFVKVSMDGAPYLRKVDMRMYKGYRELREALEAMFVCYSAGTDSANPSEYAITYEDKDGDLMLVGDVPFDMFSGTCKKLRIIKRSEATGLGSK*
DG4C03948.1	MAGADVDVGTELRLGLPGGGAEAAKATKRGYEDTIDLKLTLPTGGSMKEDAASKTEQVAEKAKSDPEKPPAPKAQAVGWPPVRSYRRNAMTVQSVKIKKEEETEKQQPAAATAAANGSAFVKVSMDGAPYLRKVDLKMYNTYKDLSIALQKMFSTFTATGSEGKMVEAVNGSDVVTTYEDKDGDWMLVGDVPWEMFVASCKRLRIMKGSEAIGLAPRAKDKYKNKS*
DG4C05492.1	MEIIDAELRLGPPGSGGGGCDLALGAGAGALAAQKKRPSSSSSVAAAARSEASGTDDHDAAPASKVQVVGWPPVCAYRKSTFQSAASTSTSDKPKGGGEAQESAAKRSGGGGLYVKVSMDGAPYLRKVDLRTYGGYGELRDALDKLFGCFSSPADTGAGQFAVAYEDKDGDLMLAGDVPWDMFIASCKRLRIMRGSEAR*
DG5C01122.1	MSVETERSSTESSGASGLDFEDTALTLTLRLPGADPDRKRSASSDAHHQSSSLAAVAANASPAPKAQVVGWPPVRSFRKNALADVAAAGSSRPAKFVKVAVDGAPYLRKVNLQDYAAYDQLIRALQDKFCSHFTIRRFGNDETKLVDAVNGTEYVPTYEDKDGDWMLVGDVPWKMFVEACQRLRLMKNSEAVNLAPRTAR*
DG6C04636.1	MSVETERSSTESSAASGLDFEDTALTLRLPGSDPDRKRASTSDPECHSPTAAAADSPPSPKAQVVGWPPVRAFRKNALAAAAAATSSRTTKFVKVAVDGAPYLRKVDLGAFAGNSTSSAAYDQLLAALQDKFVSHLAVRKLGNEEMKLVDAASGTEYVPTYEDKDGDWMLVGDVPWRMFVETCQRIRLMKSSEAVNLGTQNSRVL*
DG6C04569.1	MAWNGSGDEESGLELSLGLPGYFSGSQAQAGSKEEGNRGAAGAKGRSNGSRTRPLPAAAPVVGWPPVRSFRRNLASSSSTKPPPAEQRSGADDKSGYKGLFVKVNMDGVPIGRKVDLKAHGSYGNLTVAVDRLFRDLLAAQRSIPATIGAGERDQQAAPITGLLDGSGEYTLVYEDDEGDQMLVGDVPWHMFIATAKRLRVLRSSDLNASSLRATLSRKRGAADC*
DG5C01306.1	MAWSGFREAAGESGLELSLGLPAYFTKPAAAAAAGSESTGAGGFNRQPKGEGSNGYTAKPAAAAAAPVVGWPPVRSFRRNLAASKPSSSKEDGKGSEGDVAVKAGGGNEPAGRKGLFVKINMDGVPIGRKVELNEHGSYADLSAAVDNLFRGLLAAQRDPAAAADGKLLAIADGEYTLVYEDDEGDRMLVGDVPWKMFIATAKRLRVLKSSDLPPSSLTAGSRKRPAA*
DG6C04374.1	MSPPLELDYIGLSPPAAAAAVDDLKGTELRLGLPGSESPDRHGAAAAGATLELLPAKGAKRGFSDEVPPPPSAAAAAKGKKVAEEEEEEDKKVAATPQPAAKAQVVGWPPIRSYRKNTMATNQLKSSKEDAEAKQGQGFLYVKVSMDGAPYLRKIDLKTYKNYKDLSTALEKMFIGFTTGKGGLSESRTGGEYVLTFEDKDGDWMLVGDVPWEMFADSCRRLRIMKGSEAIGLGKFVILFCSMYLSMNLTSLALLPRLQLSFFFTIFLFELFGHPAIAYMLFSLVGMSRFVKVEAMVVDLPLKSY*
DG7C00043.1	MPYQISLLNYPNVCWPPVRSFRRNLTNGSSSKKSAKRQKEASDNARLICKNRQLVKISMDRLPLGRKVDLTAYDIYLRITIVPCIYNMN*
DG6C01006.1	MRQFLPSLQNSLYYCRDQQVQMEELSKERGLPPQLLNLIPDERDWKTVREGGEDGGRSSRACVAIFGADAEELELKLGLPGVQPEDDGQSCSALSLGCFPAHSRLASTGAKRGFFDTVEAKPQGYDQRHRDREGCGNELTLRGGEMLSSERKKGCCPPPPPSGSAAAAASVRSSPQGRAAVLPVVGWPPVRSFRRNLTNGSSSKQSPERQNNEATDKAELICKKRPLVKVNMDGIPIGRKVNLTAYDSYHKLSSAVEELFRGFLEAQKDLSCAESGERRAEEKIFSGLLDGTGEYALVYEDDEGDRMLAGDIPWTEFVSTAKRLRVMRRSELPQDLIGANSGTVADC*
DG6C00270.1	MPPQPPQPRLEARDYIGLGPPAAPASSSASAAGEPGPHLALRLGLPGCESPGRDQAEAVDAALTLGPAPAPAPTRGGAKRGFADSLDRSATTKDAAASAAAGGARDAQKGASEAAAGAPPAAKAQVVGWPPVRNYRKNTLAANAATKTKAEGQGKSEAECCYVKVSMDGAPYLRKVDLKTYSSYENLSLELEKMFSCFITGKSSSCKTSTRDMLTDGSRADALQDQEYVLTYEDKDADWMLVGDLPWDLFTTICRKLRIMRGSDAAGMAPI*
DG7C04019.1	MAPPQERDYIGLSPAAAAATELRLGLPGTEAAEVEGGGAAAPLTLELLSKGGAKRGFAGAAGGKAVAEEQEDDEKKKAQAPAAKAQVVGWPPIRSYRKNTMATNLSAPRSKDEVEAKQAPVQGCLYVKVSMDGAPYLRKVDLKMYKNYKDLSLELEKKFSCFTVGHGESNGKSGRDGLSDCRLMDLKSGAELVLTYEDKDGDWMLVGDVPWRMFTDSCRRMRIMKGSDAVGLAPRATEKSKNQK*
DG7C03586.1	MSTSSNESPAVSGLDYDDTALTLALPGSSPDGRKPAVGWPPVRAYRRNALREEGACKLVKVAVDGAPYLRKVDLAAHGGYEALLRALHGMFVPCLAVVRGDGELGCRLVDAATGAEYVPTYEDRDGDWMLVGDVPWKMFVESCKRIRLMKSSEE*
DG1C03122.1	MELDCATELRLGPPGSSTATSCSGDQAAATKRPSAKRTLDDSRSEASGTGPAAVDDDQDTTTAAKAQVVGWPPVRAYRKNTFQAQAAAAARKAEQLYVKVSMDGAPYLRKVDLRMYKGYRELREALDVLFTAANSFPASAAADQLAVAYEDKDGDLMLVGDVPWDMFISSCKKLRIMKGSEAR*
DG7C04310.1	MKSSLVASSLKQEQVDASKLQEGVLNNLELRLGISSDNGLSGGGGTTNPWLGVGVHPWSLSSRQDKAALEQAQQRPNECHIQREDRPQLVGWPPVCTFRKNLSTSTRPAYSDDLSKVEPCSEEEEDHGNTGVSGQERPTMFVKVNLEGCAVGRKIDIKAHRGYTSLSEALQGMFHGFLSECHGRIATREDEQQLGYQKGKGVMKNYILLYEDNEGDRMLVGDVPWELFIASVKRLYITKDPRADKSNRKNNVTG*
DG0C00775.1	MGSYGDDGGVELTELTLGPPGARARRARKSGGEAAFVKVSMDGTPYLRKVDVAAYDDYLELLQELNAMFFCCSIGLMDGYGVWEHAVVYEDGDGDWMLVGDVPWEMFVCSCKRMRVMRACEARGLSSNL*
DG4C03468.1	MMNLISFETPPPLGRQESSAAAAAAATFKLAKEASSSGTCFHGSHLDLSLGISLSPGGGCGCGGASMGSSSGRRGVGDVSRLQSSGMMASSAIANTLSAGHGGNLHGIVTSSSSWTAAFMLSPTGFMHPWSLAARQQKAAAEQDRSLTPAPAATTYVTSDASVVSLTSPAVGWPPVHTSRRQLVPATHTPKPNPDVKQLDVPNDTKMVAATANDKDVVAAPRSCTVTAEPRHQPANMFAKVHMDGCLIGRKINLRAHGSYDSLSKALTKMTRNFFCPADYPCSDSGEEECAYSDDFIFLYEDFEGDRMLVGDVPWELFLGSAKKLYIARHPASRDTKGHISMDASLVPEGRQGLSPRRLVKVFLHGEPFGRKINLSLHNSYDSLSFTLRRLGNNYSLSQ…
DG4C04941.1	MAGLGFEETELRLGLPGGGNVEAEEAGAAVRSSGKRSFAETIDLKLKLEPASAAASTVDDEQVADGVAAAEQQPSPAAAAAGDGQMERSPSQSRVVTSDPEKPRAPKAQAVGWPPVRSFRKNILAVQAALVKVSMDGAPYLRKVDIGACKSYQELSKALEKMFSSFTMAGGSQGIMKGMNDESKLVDLLSGSDYVPTYEDKDGDWMLVGDVPWEMFVASCKRLRIMKGSEASGLGGYLENVFDRFTSAFLTTDANLLMHWQLCSLFSAKGNGEMQEHKLMDEGCLFQELLKSVP*
DG4C00606.1	MAADLGFEATELRLGLPGGGEGGDQARGGKRVFAETIDLKLKLEPAGEQAAPEEDRQADVVAAAVVKEEQEEKAAAADAGGKMKRSPSQSSVITAAALPDPAEKPRAPKAQVVGWPPVRSFRKNILAEKSSPAAAFVKVSMDGAPYLRKVDLNMYKTYQDLSKALEKMFSSFTIGNCESQGMNGMNESKLMDLLNGSEYVPTYEDKDGDWMLVGDVPWDMFVESCKRLRIMKGSEAIGLAPRAMEKCKNRS*
DG4C00605.1	MAAPAMSYVHADVENLKATELRLGLPGAEETDKMPTPLSTPRAGSKRSHAGVHHEEEPKAAPPAAKAQVVGWPPVRSYRKSCFQQQASSKSKATAPAEEKKQEEVAVSVPAAAGSGGSLFVKVSMDGAPYLRKIDLKMYKGYRELREGLEAMFLGFSGDAAATVNPSDFAVTYEDKDGDLMLVGDVPFEMFMSTCKRMRIMKGSEARGLGSTKE*
DG4C00603.1	MSYVHADVENLKATELRLGLPGADETDKMPTPPSTPRAGNKRALAGDQREEEPKTAPPAAKAQVVGWPPVRSYRKSCFQQQSSKSKVAAPAPEKKQEEVAVPAVVAPPAAAGSGGSLFVKVSMDGAPYLRKIDLKMYKGYRELREALEAMFLGFSGDSASVNPSDFAVTYEDKDGDLMLVGDVPFEMFMSTCKRMRIMKGSEARGLGSSKE*
DG1C06677.1	MMSGGAGPSSSGFERHTKRRPPAPDSERRKLLRLSVQEEDVLAAGVVPPVTVVLDGRCICHRVHLSTHTGYRSLAAALRRMFVDDDADGAQAGDEGPDLSNAVPGHVVAYEDMEDDLLLAGDLNWKDFVRVAKRIRIIPAKPSSRKIKQ*
