# Supplementary material for: Genome-Wide Characterization of the Aux/IAA Gene Family in Orchardgrass and a Functional Analysis of DgIAA21 in Responding to Drought Stress
Source: Int J Mol Sci. 2023 Nov 10;24(22):16184. doi: 10.3390/ijms242216184 (PMC10671735; doi:10.3390/ijms242216184)
Supplement: Supplementary file 1 [file ijms-24-16184-s001.zip › Table S2.xlsx]

## Sheet: Sheet1
Table S2. Identification, protein properties and subcellular localization of Aux/IAA gene family in orchardgrass
Gene ID	Name	Amino Acids	Isoelectric Point	Molecular Weight (kDa)	Instability Index	Aliphatic Index	Grand Average of Hydropathicity	Subcellular Localization
DG2C03735.1	DgIAA1	149	6.71	16.5	53.25	84.36	-0.168	chlo: 14
DG5C01754.1	DgIAA3	245	8.82	26.37	43.02	64.2	-0.68	chlo: 6, cyto: 3, mito: 3, nucl: 1, plas: 1
DG5C02335.1	DgIAA4	191	9.1	21.26	64.15	85.81	-0.237	nucl: 9.5, nucl_plas: 5.5, cyto: 3, extr: 1
DG5C03688.1	DgIAA5	267	9.13	28.07	56.14	70.34	-0.37	chlo: 10, nucl: 2, mito: 2
DG5C04377.1	DgIAA6	335	8.51	36.03	54.01	74.06	-0.575	chlo: 3, cyto: 3, mito: 3, nucl: 2.5, nucl_plas: 2.5, plas: 1.5, cysk: 1
DG2C03038.1	DgIAA7	317	6.92	34.2	55.45	80.69	-0.308	chlo: 14
DG2C00127.1	DgIAA9	175	4.83	17.74	40.51	74.17	-0.155	cyto: 7, chlo: 4, pero: 2, extr: 1
DG2C00255.1	DgIAA10	290	5.61	30.86	54.18	65	-0.573	cyto: 5, chlo: 4, nucl: 2, mito: 2, plas: 1
DG4C04940.1	DgIAA12	213	7.65	22.49	41.88	62.58	-0.387	nucl: 12, cyto: 1, mito: 1
DG4C03948.1	DgIAA13	226	8.92	24.36	43.81	65.71	0.535	nucl: 6, chlo: 2, cyto: 2, mito: 2, plas: 1, extr: 1
DG4C05492.1	DgIAA14	199	6.59	20.4	44.03	64.92	-0.315	nucl: 9, mito: 3, chlo: 1, cyto: 1
DG5C01122.1	DgIAA15a	200	7.76	21.82	54.95	73.75	-0.407	cyto: 7, nucl: 4, mito: 2, chlo: 1
DG6C04636.1	DgIAA15b	205	5.76	21.95	45.36	72.44	-0.335	nucl: 7, cyto: 5, chlo: 1, mito: 1
DG6C04569.1	DgIAA16a	225	9.26	23.74	42.03	73.38	-0.466	nucl: 4, chlo: 3, cyto: 3, mito: 2, plas: 2
DG5C01306.1	DgIAA16b	228	9.04	23.46	37.57	72.98	-0.304	nucl: 9, chlo: 3, mito: 2
DG6C04374.1	DgIAA17	305	6.77	33.21	46.76	83.57	-0.093	chlo: 5, cyto: 3, mito: 3, plas: 2, nucl: 1
DG7C00043.1	DgIAA18a	89	10.16	10.35	47.49	90.9	-0.45	chlo: 11, cyto: 1, mito: 1, extr: 1
DG6C01006.1	DgIAA18b	347	5.7	38	57.29	70.32	-0.617	chlo: 7, nucl: 4, extr: 2, mito: 1
DG6C00270.1	DgIAA19	271	6.62	28.28	44.36	65.83	-0.407	chlo: 8, mito: 5, nucl: 1
DG7C04019.1	DgIAA21	244	8.74	26.26	40.27	69.3	-0.54	chlo: 8, cyto: 3, mito: 2, plas: 1
DG7C03586.1	DgIAA23	154	5.42	16.69	49.28	82.34	-0.206	cyto: 5, extr: 3, mito: 2, E.R.: 2, plas: 1, vacu: 1
DG1C03122.1	DgIAA24	183	6.34	19.68	36.48	68.47	-0.422	mito: 11, chlo: 1, nucl: 1, plas: 1
DG7C04310.1	DgIAA25	254	6.33	28.17	41.4	73.27	-0.69	nucl: 12, cyto: 1, plas: 1
DG0C00775.1	DgIAA26	129	4.62	14.21	30.34	74.81	-0.09	cyto: 9, chlo: 3, nucl: 1, extr: 1
DG4C03468.1	DgIAA27	530	4.72	56.59	48.19	68.94	0.36	nucl: 9, chlo: 3, cyto: 1, plas: 1
DG4C04941.1	DgIAA30a	294	4.91	31.51	48.24	75.07	-0.248	nucl: 3.5, chlo: 3, nucl_plas: 3, cyto: 2, mito: 2, cysk: 2, plas: 1.5
DG4C00606.1	DgIAA30b	251	5.38	27.15	56.93	70.08	-0.461	chlo: 4, cyto: 3, mito: 3, nucl: 2, plas: 2
DG4C00605.1	DgIAA31a	214	7.74	23.03	53.74	62.57	-0.442	nucl: 7, cyto: 4, chlo: 2, mito: 1
DG4C00603.1	DgIAA31b	211	8.42	22.78	56.9	63.41	-0.486	chlo: 4, nucl: 4, cyto: 3, mito: 2, plas: 1
DG1C06677.1	DgIAA33	149	7.85	16.27	57.66	84.43	-0.396	nucl: 9, cyto: 4, chlo: 1
Note: nucl, nucleus; mito, mitochondria; chlo, chloroplast; cyto, cytoplasm; extr, extracellular; cysk, cytoskeleton; vacu, vacuole; golg, golgi apparatus; pero, peroxisome; plas, plasma membrane.
