# Supplementary material for: Genome-Wide Characterization of the Aux/IAA Gene Family in Orchardgrass and a Functional Analysis of DgIAA21 in Responding to Drought Stress
Source: Int J Mol Sci. 2023 Nov 10;24(22):16184. doi: 10.3390/ijms242216184 (PMC10671735; doi:10.3390/ijms242216184)
Supplement: Supplementary file 1 [file ijms-24-16184-s001.zip › Table S3.xlsx]

## Sheet: Sheet1
Table S3. The primer sequences for qRT-PCR in orchardgrass and Arabidopsis
Primer name	Primer sequences
DgIAA3-qPCR-F	GACTGGATGCTGGTTGGTGA
DgIAA3-qPCR-R	TTCTTGGACTTGTCCCCTGC
DgIAA4-qPCR-F	GACCCCCATCACCTATGCTG
DgIAA4-qPCR-R	GGAATAGCTCCCAGGGTACG
DgIAA6-qPCR-F	TGCAAGAAAAGCCCTCTCGT
DgIAA6-qPCR-R	TTTCGTCTGCCCCTTGTTGT
DgIAA16a-qPCR-F	CTACAAGGGCCTGTTCGTGA
DgIAA16a-qPCR-R	GAATGCTTCTTTGCGCTGCT
DgIAA21-qPCR-F	GCTCCGAGAAGCAAAGACGA
DgIAA21-qPCR-R	GCTCCAGAGAGAGGTCCTTG
DgIAA30a-qPCR-F	ATGGGAGATGTTTGTGGCGT
DgIAA30a-qPCR-R	CCTTGGCGCTGAAAAGTGAA
DgIAA33-qPCR-F	GCGACCTCAACTGGAAGGATTT
DgIAA33-qPCR-R	TTGCTTGATCTTTCGGCTCGATG
DgActin-qPCR-F	CACGAAGCGACATACAACT
DgActin-qPCR-R	TCCACTGAGAACAACATTACC
DgGADPH-qPCR-F	ACGGTCAGGTCAACAACT
DgGADPH-qPCR-R	GTGCTTCCAGTCCTTAACG
AtPOD1-qPCR-F	GCACATACGATAGGAGTCACACA
AtPOD1-qPCR-R	GACAAGCAACACGCAAGAAC
AtCAT1-qPCR-F	TCCTGTTATCGTTCGTTTCTCA-3
AtCAT1-qPCR-R	CAAAGTTCCCCTCTCTGGTGTA
AtSOD1-qPCR-F	AACTGCCACCTTCACAATCACT
AtSOD1-qPCR-R	ATGGACAACAACAGCCCTACC
AtRD29A-qPCR-F	GCACCAGGCGTAACAGGTAA
AtRD29A-qPCR-R	TGCATCGTGTCCGTAAGAGG
AtRD29B-qPCR-F	ATTCACCATCCAGAAGAAGAGCATC
AtRD29B-qPCR-R	ACTTCTGGGTCTTGCTCGTCA
AtABI1-qPCR-F	GGATTTCA CCGGGATCAGATTGG
AtABI1-qPCR-R	GTCACCGCAGTTAGCGACGAAG
AtKUP6-qPCR-F	GCAGAGACCAACGGAGAGGATGA
AtKUP6-qPCR-R	CCGGGACAACAAACCTCACTCTC
AtNHX2-qPCR-F	GCCATATTTGCTGCAACCGAC
AtNHX2-qPCR-R	GCATCATTCACAACGCCCTCT
AtSOS1-qPCR-F	TCGTTTCAGCCAAATCAGAAAGT
AtSOS1-qPCR-R	TTTGCCTTGTGCTGCTTTCC
AtP5CS1-qPCR-F	GAGGCTGGGTTGGAAGAGTC
AtP5CS1-qPCR-R	AAACACGGCCGATTGGATCT
AtP5CS2-qPCR-F	TGATTCTTCTAAGTGATGTTGA
AtP5CS2-qPCR-R	TAATCTCGTCCTGGTGTT
AtTRX5-qPCR-F	GTGAAGGAGAAGTGATTG
AtTRX5-qPCR-R	ATGATGCTGTGAAGTCTA
AtAPX1-qPCR-F	GATGTCTTTGCTAAGCAGATGG
AtAPX1-qPCR-R	GAGTTGTCGAAGATTAGAGGGT
AtActin-qPCR-F	TTGACAATTGATGCAAACAATGACG
AtActin-qPCR-R	CCATTGCTTAATTCCACGGACAAAC
AtActin2-qPCR-F	GAAATCACAGCACTTGCACC
AtActin2-qPCR-R	AAGCCTTTGATCTTGAGAGC
