# Supplementary material for: Genome-Wide Characterization of the Aux/IAA Gene Family in Orchardgrass and a Functional Analysis of DgIAA21 in Responding to Drought Stress
Source: Int J Mol Sci. 2023 Nov 10;24(22):16184. doi: 10.3390/ijms242216184 (PMC10671735; doi:10.3390/ijms242216184)
Supplement: Supplementary file 1 [file ijms-24-16184-s001.zip › Table S4.xlsx]

## Sheet: Sheet1
Table S4. The information of primers used for gene cloning and vector construction
Primer name	Primer sequences	Restriction Enzyme Cutting Site
IAA3-F	ATGTCGCCGCCTCTCGAG	none
IAA3-R	TTAGTTCTTATTCTTGGACTTGTCCC	none
IAA4-F	ATGGCGGAGTGCAAGGGT	none
IAA4-R	TTATCCCATTCTTGTGATCTTTAGTTTC	none
IAA6-F	ATGGAAGAAGGCTCCATCAAGA	none
IAA6-R	TCAGCGATTTGCTGCTCTCTC	none
IAA14-F	ATGGAGATCATCGACGCGG	none
IAA14-R	TCATCGAGCTTCCGAGCCT	none
IAA21-F	ATGGCGCCGCCACAGGAA	none
IAA21-R	CTATTTCTGATTCTTGCTCTTCTCGG	none
IAA3-pYES2-F	ctatagggaatattaagcttATGTCGCCGCCTCTCGAG	HindIII site underlined
IAA3-pYES2-R	acatgatgcggccctctagaTTAGTTCTTATTCTTGGACTTGTCCC	XbaI site underlined
IAA4-pYES2-F	ctatagggaatattaagcttATGGCGGAGTGCAAGGGT	HindIII site underlined
IAA4-pYES2-R	acatgatgcggccctctagaTTATCCCATTCTTGTGATCTTTAGTTTC	XbaI site underlined
IAA6-pYES2-F	ctatagggaatattaagcttATGGAAGAAGGCTCCATCAAGA	HindIII site underlined
IAA6-pYES2-R	acatgatgcggccctctagaCAGCGATTTGCTGCTCTCTCA	XbaI site underlined
IAA14-pYES2-F	ctatagggaatattaagcttATGGAGATCATCGACGCGG	HindIII site underlined
IAA14-pYES2-R	acatgatgcggccctctagaTCATCGAGCTTCCGAGCCT	XbaI site underlined
IAA21-pYES2-F	ctatagggaatattaagcttATGGCGCCGCCACAGGAA	HindIII site underlined
IAA21-pYES2-R	acatgatgcggccctctagaTTTCTGATTCTTGCTCTTCTCGG	XbaI site underlined
IAA21-pAN580-35S-GFP-F	AAGTCCGGAGCTAGCTCTAGatggcgccgccacaggaac	XbaI site underlined
IAA21-pAN580-35S-GFP-R	AGCGGCCGCTGTACAGGATCtttctgattcttgctcttctcggtggc	BamHI site underlined
IAA21-pCAMBIA1300-35S-GUS-F	acgggggacgagctcggtaccATGGCGCCGCCACAGGAA	KpnI site underlined
IAA21-pCAMBIA1300-35S-GUS-R	acgtaacatgtcgactctagaTTTCTGATTCTTGCTCTTCTCGG	XbaI site underlined
